# Supplementary material for: Oxytocin functions as a spatiotemporal filter for excitatory synaptic inputs to VTA dopamine neurons
Source: eLife. 2018 Apr 20;7:e33892. doi: 10.7554/eLife.33892 (PMC5910020; doi:10.7554/eLife.33892)
Supplement: Figure 1—source data 1. [file elife-33892-fig1-data1.xlsx]

## Sheet: Figure1B
	-10				-8				-6				-4				-2				0				2				4				6				8				10
161211_S1N1	97.4863	100.135	61.1866	74.7125	97.983	124.014	78.6029	117.077	125.4	109.126	75.7658	88.3123	66.8584	143.405	99.5057	104.727	100.692	105.855	140.888	88.2672	82.5432	86.7072	51.102	81.3588	109.47	59.5352	100.355	49.2696	115.934	80.869	56.5155	84.5982	103.603	97.0263	83.3473	38.5254	72.0571	39.8158	63.0959	44.5255	35.634
161211_S2N1	80.027	98.3625	113.412	107.57	132.332	94.1508	94.6599	88.3715	94.9795	98.5201	113.898	113.502	108.282	112.879	101.396	97.8534	91.6951	100.19	76.0795	81.8391	70.6613	79.0362	66.3213	82.0011	77.5423	64.7558	78.8887	79.4711	60.5883	83.3019	100.428	69.1511	83.009	81.0226	86.2385	65.2977	81.0197	81.1403	95.4527	86.0217	98.3873
161209_S1N1	114.466	106.101	124.194	88.2552	108.913	113.215	97.4738	116.108	85.6261	91.1502	84.164	107.4	84.9794	83.2997	93.3813	102.242	96.3029	100.223	99.1202	103.386	105.451	85.457	101.802	120.59	124.207	108.16	66.6942	69.6482	52.4312	71.7942	73.7181	61.0543	67.4581	67.0341	71.7847	38.1254	57.5339	66.1687	63.0819	50.1779	60.7001
161209_S2N1	98.5536	92.2572	93.2417	99.7241	91.2624	99.4236	92.7339	105.29	103.588	96.4345	92.7717	95.2588	102.913	121.629	126.58	105.025	94.7512	94.1409	102.135	92.2853	101.641	105.83	93.2064	99.3624	86.8358	96.2452	94.2292	90.2544	100.021	90.4113	95.5265	96.4796	101.647	99.432	103.11	94.8386	87.0434	98.5024	93.7026	96.1928	83.7169
161208_S1N1	143.571	125.35	99.1101	89.6664	94.2098	92.9111	88.5546	111.948	109.51	108.336	113.136	95.5362	112.967	69.1116	78.3025	109.891	103.716	61.5791	75.3237	117.269	93.3079	78.1028	101.729	82.9761	83.5371	34.5571	84.2826	53.7026	37.6446	70.2433	79.3033	36.8822	34.4638	73.635	80.0311	64.9934	25.6367	71.3174	93.6068	57.97	51.6575
161208_S2N1	113.528	94.4094	85.6758	91.0077	82.5276	120.339	89.1697	147.335	76.1574	71.3106	108.784	107.78	70.6084	73.7673	147.793	58.0353	143.714	188.23	56.702	73.1267	76.9614	126.89	214.919	73.4976	83.2374	90.148	85.2668	95.3009	113.351	161.361	104.448	102.925	89.5477	102.702	90.0115	55.9503	67.7222	116.386	54.9509	73.6639	63.6928
161214_S3N1	112.352	90.3738	78.3375	101.758	84.3629	83.1949	101.815	95.1235	94.6333	81.0895	110.604	141.209	86.441	90.2434	98.4603	98.9109	104.936	112.649	112.516	120.99	70.7571	99.1125	89.6055	96.0679	71.2541	111.95	80.4117	130.439	85.0953	76.5503	80.5495	110.962	97.7493	112.314	69.9391	81.4419	62.8649	76.9395	105.434	101.453	62.6955
161216_S1N1	109.13	98.2863	105.648	110.829	100.925	108.85	100.099	109.336	99.4177	99.4824	97.7682	96.8037	92.1341	96.0823	95.4761	90.6442	86.1137	107.798	95.1851	99.9922	95.9475	82.6758	80.2155	86.5481	85.1623	89.348	91.4301	83.2176	83.5467	89.9565	79.6401	71.967	77.2556	79.077	76.3293	75.9782	64.8322	70.4966	75.4463	70.1661	67.7466
161219_S1N1	100.819	83.636	63.6992	60.8096	96.0241	83.0715	101.725	103.609	128.023	99.7232	94.7702	102.471	98.0296	114.206	154.377	60.4945	104.384	128.626	125.716	95.786	66.1984	80.8212	122.59	84.0331	99.2258	110.334	104.12	106.105	79.2302	71.7708	84.8788	95.105	128.334	96.0111	106.832	91.6197	88.8232	43.9702	120.015	74.9825	105.144
170320_S2N1	109.235	127.93	97.0061	95.0112	100.71	111.349	119.589	91.8412	96.7413	80.7561	128.665	52.5225	127.848	87.1252	122.801	84.2227	108.104	105.371	88.6943	64.4779	148.798	96.4679	81.1147	69.2381	89.1165	77.1024	85.2658	64.349	102.079	120.93	110.341	96.9732	60.6572	77.9579	82.1281	73.4338	91.9156	100.729	77.3592	72.5424	90.1962
161214_S1N1	72.4826	97.1462	115.579	132.582	55.3466	86.1561	67.1572	52.3823	88.0297	60.9693	249.249	96.5824	122.357	109.175	97.3216	114.839	63.4187	90.6415	78.2374	150.348	107.815	42.7218	62.9198	114.961	82.8612	118.735	33.7304	85.2017	39.1569	57.011	60.8906	46.9329	78.078	52.9076	53.3638	38.5017	60.7836	32.823	64.3217	91.6038	37.8176
161213_S1N1	137.075	76.5704	112.63	95.4929	130.264	129.955	80.4461	80.051	112.698	93.852	101.847	121.027	77.6088	116.93	73.2023	91.5148	96.701	71.3243	115.328	85.4816	53.5727	78.6993	94.3573	96.194	90.8213	46.4826	92.8363	47.8103	55.7891	71.7927	76.5466	57.6684	35.2765	54.1842	115.026	36.7806	23.4502	99.7787	28.7091	64.5202	66.5843
170430_S1N1	109.638	158.114	67.1831	99.8015	99.6798	95.8837	137.539	87.8266	146.43	95.8363	122.002	108.145	79.3009	82.148	69.3618	76.3483	85.3487	101.824	82.7035	94.8859	91.7243	106.884	73.1829	61.9643	41.0069	81.174	88.2499	86.3446	90.589	74.2074	60.8275	60.4723	83.3589	58.3815	88.4527	81.9812	73.3122	78.0353	100.609	85.0162	74.0235
170528_S1N1	104.537	102.075	100.287	98.8168	100.508	100.902	102.321	102.553	101.771	101.385	102.707	100.77	97.4436	97.9348	96.4749	99.0901	98.0574	98.2104	97.6841	96.4711	93.1485	93.0229	93.9149	94.9381	94.798	96.4427	95.5339	96.1043	96.0515	96.8475	94.8131	96.4696	96.0135	91.8099	88.5059	88.1205	86.4675	83.7064	83.3041	83.2428	82.5414
170528_S2N1	108.953	122.839	134.46	122.418	102.279	113.309	85.047	106.994	101.564	95.9667	74.8066	111.516	96.389	75.4651	101.785	79.8742	73.3259	74.0011	106.465	112.542	98.9331	115.406	82.1537	81.507	95.9879	88.5592	93.7579	92.8152	72.7831	103.91	75.6304	84.7048	95.1546	98.9181	93.2429	98.84	95.9941	77.2463	72.0395	85.936	96.2352

## Sheet: Figure1C
	-10				-8				-6				-4				-2				0				2				4				6				8				10
161209_S3N1	73.9292	88.9962	115.438	107.571	108.787	146.544	72.7249	110.022	120.661	101.071	121.786	81.2272	102.792	145.651	78.7416	61.0664	104.822	67.2541	80.236	110.679	141.648	58.1253	75.5164	68.5095	103.175	152.203	66.5055	169.326	56.1101	63.4394	44.8447	117.532	160.493	44.8106	99.8735	45.1009	107.624	71.0246	66.7996	102.097	61.8438
161209_S4N1	105.445	81.3365	111.94	126.148	117.631	115.534	109.425	106.026	105.382	94.6939	71.3031	86.8753	88.8585	117.643	94.1552	81.7281	96.6403	89.5348	96.3113	103.391	112.836	112.528	159.189	87.6502	74.5766	78.7582	96.5472	101.301	74.1887	68.475	129.247	115.317	96.4172	79.4237	105.2	97.9855	89.0174	107.774	80.2906	63.8595	95.2382
161213_S2N1	104.487	105.152	91.172	84.2192	125.816	128.548	133.899	96.0432	102.003	82.5407	94.7339	119.116	65.6321	104.015	103.601	80.0519	107.37	82.1548	100.887	88.5578	99.2183	73.7333	95.409	101.507	79.5701	58.4342	65.504	89.9979	55.1527	80.2442	82.6086	83.2305	113.289	95.3738	125.395	94.0657	107.96	107.502	82.932	102.767	85.7464
161214_S2N1	121.003	99.9731	96.789	105.326	96.463	94.2345	96.1171	104.773	91.6607	105.005	94.0101	98.2169	100.998	76.9	103.482	104.766	88.5666	99.8647	116.2	105.652	94.3974	102.887	93.2164	109.302	114.808	109.842	107.772	84.636	103.626	94.841	101.926	112.775	97.987	105.216	95.6482	106.917	107.8	130.359	126.125	145.855	117.226
161214_S3N1	111.846	159.495	109.564	93.8156	79.5126	65.623	65.5913	83.701	100.456	82.9282	95.4066	96.1508	166.115	83.2825	66.8158	53.7134	104.794	110.57	113.558	157.062	93.7345	101.05	93.8584	170.81	112.136	118.29	73.0907	91.2257	83.4051	87.5908	105.34	106.428	175.099	106.826	145.879	120.863	105.289	116.608	109.368	93.3792	116.584
161219_S2N1	111.695	102.383	129.371	119.255	119.194	101.934	120.977	111.848	94.6246	91.2806	79.7864	84.8168	91.4479	102.665	70.342	81.5529	79.1538	85.9335	82.87	138.871	96.3191	107.144	83.3545	84.3708	79.0162	109.034	113.419	85.3952	134.443	117.736	83.0082	66.6752	85.8107	100.585	104.595	68.0806	107.778	95.4115	111.602	124.007	113.445
170224_S2N1	93.9848	88.944	72.5591	91.0855	106.771	101.763	114.521	112.861	111.611	120.298	117.788	115.269	110.648	122.025	101.93	106.049	113.41	107.155	104.755	128.843	84.6206	35.3699	38.3205	30.1358	38.0429	116.525	69.4484	49.7419	43.1627	62.5977	52.6313	111.896	71.1127	63.7506	85.6365	114.297	111.763	117.673	160.466	159.057	121.995
170321_S2N1	66.0982	102.663	102.499	154.645	113.013	60.8852	102.348	68.9119	108.078	98.0983	90.3208	99.9805	48.5802	130.666	136.813	69.7477	63.8831	136.308	109.685	136.776	74.7509	93.8948	83.213	104.164	111.406	154.433	74.4665	188.46	57.577	111.04	74.4553	129.314	138.014	128.036	105.071	66.4228	55.9878	79.0271	150.051	98.9658	170.086

## Sheet: Figure1D
	-10				-8				-6				-4				-2				0				2				4				6				8				10
170329_S2N1	102.776	94.0215	84.4825	113.456	97.9678	94.7555	70.3279	89.4754	138.266	122.339	102.704	74.9889	77.8948	116.937	102.155	109.657	88.375	106.692	98.9215	113.808	84.6081	73.4723	82.7424	84.1948	110.528	77.177	77.5049	103.151	104.965	130.876	95.1425	72.3399	80.3656	93.8344	85.0551	119.454	62.6004	78.4855	69.6191	86.4232	89.6996
170329_S3N1	117.337	112.468	119.996	107.823	87.8647	103.96	79.0222	95.1552	98.7519	111.415	98.3298	90.9299	101.979	97.8974	113.128	104.922	96.8116	91.7718	86.4801	83.956	95.7129	73.6941	100.419	90.3568	82.8461	91.095	80.9892	99.2102	90.5621	98.3073	77.3921	78.6475	101.401	90.657	83.0061	75.8024	88.7117	72.9228	95.189	76.406	77.6316
170330_S1N1	149.102	123.547	152.234	94.9005	95.1976	104.909	83.7661	85.0944	93.1763	96.9127	124.076	92.2654	98.4104	93.7006	92.2325	86.7962	90.3219	91.6992	79.8726	71.7864	93.3775	70.104	81.2599	83.83	103.835	95.5044	92.01	132.906	136.812	151.761	144.78	133.063	101.376	89.6115	104.265	76.7863	77.864	97.6623	108.568	82.817	77.0955
170331_S2N1	127.56	115.51	72.6018	112.225	91.1126	94.257	85.2746	95.9422	135.866	110.335	77.3537	83.5037	103.454	98.8646	109.893	81.163	106.301	83.9553	121.913	92.9148	105.073	109.326	118.076	78.4448	92.7	100.042	76.3256	106.989	98.2328	115.512	115.511	122.143	109.054	72.3531	89.3506	118.16	91.0196	115.317	102.787	108.086	81.8957
170404_S3N1	86.4174	93.9923	148.565	95.0447	91.5781	94.9129	119.864	97.8205	89.8573	103.67	91.6021	92.1333	94.9047	97.5099	100.852	113.269	97.3026	93.3795	88.3795	108.945	122.669	103.564	124.564	97.5098	91.0063	92.3117	102.52	110.808	87.792	96.9983	123.761	108.024	198.975	122.771	91.3534	157.957	109.121	88.8077	151.84	155.456	103.537

## Sheet: Figure1E
	-10				-8				-6				-4				-2				0				2				4				6				8				10
170501_S1N1	70.4507	98.9471	133.784	130.972	135.228	126.591	71.4804	107.481	55.4528	71.2484	79.2573	110.048	73.2653	135.883	109.964	116.225	73.7209	89.0347	96.0744	114.891	88.7575	95.4787	66.2148	29.1075	81.2253	67.1553	42.4507	94.6564	88.5946	52.4784	51.5252	121.453	74.8161	107.769	86.7057	88.1122	60.7861	80.94	49.4288	74.8412	125.577
170501_S2N1	98.3093	104.47	99.1263	95.5693	103.4	100.717	101.906	101.915	101.416	98.4698	98.7204	97.4908	100.389	98.3659	101.689	100.206	100.296	99.2113	102.583	95.7498	98.1799	96.3994	93.9688	97.9956	95.4036	95.9082	97.7119	97.3908	92.8103	94.8035	93.1262	94.5744	94.7182	92.1572	92.2459	94.733	92.4222	98.6624	96.3925	95.4397	90.1299
170515_S2N1	88.5386	96.3216	96.6743	109.436	75.3581	80.5449	79.8456	84.9705	132.896	114.568	106.136	75.4331	105.924	123.152	130.995	74.7623	150.75	79.8553	78.5496	115.29	70.4452	81.8527	84.4155	106.107	101.299	81.5138	113.864	113.357	67.4866	97.7023	71.3648	109.761	98.0089	74.1349	82.6578	119.225	75.1285	63.48	70.4427	64.9279	80.3419
170515_S3N1	96.4686	74.3	169.525	117.424	90.4281	123.104	148.325	80.0726	115.366	66.492	62.8986	112.017	74.1399	92.4954	44.0463	121.416	117.658	103.185	100.101	90.5355	87.2756	106.199	128.602	51.826	68.7213	71.4917	63.8781	103.093	64.7606	102.948	59.7389	46.9403	64.0211	74.3829	38.3373	117.576	71.0032	65.3473	102.194	103.165	45.0849
170516_S2N1	145.652	105.546	102.826	80.9202	109.832	124.236	113.494	115.809	76.1389	92.3026	130.008	91.8188	98.9675	90.1463	79.0772	102.695	81.5893	75.5028	101.493	81.9449	88.0481	70.1346	62.0208	107.762	74.8757	55.801	71.3889	75.7607	112.895	64.0813	69.7523	90.7828	83.7114	82.4519	60.5121	82.2468	58.2571	62.2861	61.5566	55.1986	59.423
170524_S1N1	165.822	98.2485	96.3289	135.304	116.691	120.556	74.1713	96.8407	108.618	78.3067	61.1266	90.3495	125.409	89.9218	59.9788	83.6935	80.8541	123.688	94.4935	99.5977	118.922	43.4368	119.74	67.0914	41.2765	61.6538	42.2872	73.6427	43.3879	102.24	45.3116	93.2237	66.1558	94.4535	128.613	96.6413	108.867	38.5807	76.2875	85.5635	92.0373
170526_S1N1	107.124	108.281	107.567	106.077	106.973	104.643	108.943	110.848	97.1369	98.1338	92.5904	92.7862	96.2585	94.9535	94.0459	96.4655	103.031	93.1684	96.2687	84.7042	91.3894	90.5262	88.8273	86.733	88.316	88.0823	86.4077	87.3769	88.8626	85.8481	83.6892	82.5794	84.2323	84.8226	83.8447	83.0927	79.25	80.1725	83.5204	108.33	78.7752
170725_S1N1	126.83	111.627	126.963	122.723	118.638	104.855	88.794	96.3794	101.332	87.9376	101.871	90.9919	103.883	86.0742	82.618	80.3584	111.378	73.9954	89.1616	93.59	65.8164	79.9848	63.4202	69.8261	71.1068	87.492	73.3755	52.3552	80.8602	74.6605	80.59	71.4625	92.903	83.0474	107.015	68.0472	77.7736	82.84	95.3755	98.7647	104.727
170725_S2N1	81.2016	106.363	80.1841	82.4248	99.0864	77.9956	90.6776	74.9666	104.678	100.97	132.534	94.8934	87.7685	91.3145	131.044	119.208	120.023	118.899	97.9156	107.853	109.335	97.8513	118.676	86.2993	69.664	89.6572	96.5638	86.7776	94.521	86.8486	79.4799	102.844	68.8797	90.0136	78.4493	106.775	121.804	85.9487	76.8692	53.2771	70.0061

## Sheet: Figure1F
0nM	10nM	100nM	500nM	1uM
97.0918	90.9913	88.627	85.8005	65.3403
98.37	92.1685	86.8678	71.286	84.2881
95.1618	97.4964	90.4287	89.2044	61.5307
99.9298	97.7997	88.2581	89.2485	95.472
117.275	95.2218	89.1716	88.498	60.8634
109.805		88.5088	75.8505	83.8182
113.264		82.0943		87.4857
96.7555		87.8924		73.5395
				94.156
				84.9303
				56.184
				59.8659
				76.77
				88.6359
				88.5402

## Sheet: Figure1G
L368,899	U73122	SR49059
89.362	88.678	77.5273
96.4676	86.7124	95.0083
98.261	101.68	82.6794
107.77	101.257	71.6174
110.803	116.255	73.7594
98.63		78.0672
82.7735		84.7554
107.087		80.0687
		84.9406

## Sheet: Figure1I
Control	L368,899
0.392774	1.49507
0.751278	1.00336
0.541192	1.01582
0.539912	1.20257
0.696118	1.16974
0.789886	0.970006
0.549725
0.555916
0.736873

## Sheet: Figure1K
	0 5	10 20	20 30
180124_S1N1	100	66.4981	66.5567
180112_S1N1	100	57.2509	39.7497
180112_S2N1	100	46.5466	31.332
180112_S3N1	100	69.6721	54.4561
180127_S1N2	100	89.8366	78.4177
180126_S2N1	100	85.5445	76.1242
