# Supplementary material for: Oxytocin functions as a spatiotemporal filter for excitatory synaptic inputs to VTA dopamine neurons
Source: eLife. 2018 Apr 20;7:e33892. doi: 10.7554/eLife.33892 (PMC5910020; doi:10.7554/eLife.33892)
Supplement: Figure 2—source data 1. [file elife-33892-fig2-data1.xlsx]

## Sheet: Figure2B
Control			L368,899			U73122			SR49059
baseline	Oxt		baseline	Oxt		baseline	Oxt		baseline	Oxt
0.92856	1.3939		1.1529	0.89077		1.7152	1.3198		0.64125	1.2004
1.1865	2.0157		1.4495	1.4185		1.577	1.5275		0.66062	0.76666
1.249	1.8193		1.1123	1.1772		0.65382	0.77929		1.1863	1.5154
1.1754	1.695		1.6411	1.553		1.2654	1.1639		0.92421	1.3487
0.81402	1.4946		1.1307	1.1827		1.2009	1.3064		1.0417	2.2115
1.1263	2.2767		0.69629	0.79896		0.93241	1.5222		1.0133	1.0313
1.2581	1.7796								0.89564	1.2574
1.222	1.295								1.2228	1.2781

## Sheet: Figure2D
Control			L368,899
baseline	opto		baseline	opto
1.40882	2.21151		2.17791	1.29273
1.80173	2.24725		1.56175	1.50908
1.43127	2.11509		1.00658	1.02527
1.16542	1.3512		1.19078	0.93113
1.21161	1.76082		2.02745	1.33895
0.76371	0.872775		0.760349	0.784209
1.06195	1.41482
1.54174	2.05111
0.590569	0.680367

## Sheet: Figure2F
Frequency			Amplitude
baseline	Oxt		baseline	Oxt
1.8095	1.1361		12.5383	14.6148
1.82313	1.06122		7.96845	9.5543
1.87755	1.3605		5.60199	6.43543
3.7211	2.2585		6.84014	6.5809
2.068	1.8367		5.47021	5.5123
2.6667	2.4218		8.02769	10.2802

## Sheet: Figure2I&J
Amplitude			PPR
baseline	Oxt		baseline	Oxt
-15.0161	-4.9568		1.3265	1.5506
-22.7036	-13.8805		0.63629	0.99464
-8.1807	-11.7936		0.94267	1.0431
-6.2809	-18.9587		0.80302	1.1092
-7.0512	-10.825		0.82256	1.0537
-3.638	-12.4352		0.87411	0.85603
-12.1179	-12.3406		1.7733	0.86215
-5.2539	-12.5379		1.2889	1.1619
-8.4699	-10.269		1.0677	0.88973
-7.681	-15.1333		1.0986	0.80206
-6.4715	-23.8906		1.0352	0.75123
-8.4786	-12.3247		1.0788	0.97743
-17.4711	-12.3967		0.8425	1.0484
-17.958	-11.5985		1.0212	0.94776
-12.6442	-22.2778		1.0751	0.63387
-11.0618	-11.8891		1.3155	0.9646
-17.7881	-7.5953		0.71105	1.0984
