# Supplementary material for: Oxytocin functions as a spatiotemporal filter for excitatory synaptic inputs to VTA dopamine neurons
Source: eLife. 2018 Apr 20;7:e33892. doi: 10.7554/eLife.33892 (PMC5910020; doi:10.7554/eLife.33892)
Supplement: Figure 3—source data 1. [file elife-33892-fig3-data1.xlsx]

## Sheet: Figure3A
	-10				-8				-6				-4				-2				0				2				4				6				8				10
171116_S1N1	95.8429	98.4801	100.939	93.9533	109.153	138.191	113.23	99.4204	81.5602	112.215	92.7239	99.5401	95.0806	85.7757	72.432	107.337	108.023	101.183	90.7635	104.155	83.5559	70.4173	95.6156	90.245	83.2788	86.2087	83.9263	77.2124	92.6561	64.9056	50.7826	83.6331	67.4419	80.3833	83.2211	74.3224	83.1655	69.5967	93.2099	66.0345	84.5467
171116_S2N1	132.447	82.1771	110.899	88.3003	112.68	77.7555	109.958	101.901	79.8178	122.936	114.938	100.353	95.5948	103.344	115.991	81.0737	105.412	91.5122	81.1623	91.7462	89.3631	94.3525	104.145	79.8303	80.9133	62.9945	82.9291	75.714	97.503	77.9929	66.1733	48.0782	53.7584	91.7126	88.4678	63.1736	76.5783	81.8697	69.2845	76.0058	84.5793
171108_S3N1	105.284	86.6508	107.636	93.2568	96.1927	98.0132	101.585	99.6852	92.7606	98.0711	94.3516	105.567	102.057	99.6328	105.395	107.832	93.4248	101.093	111.995	99.5167	85.1731	91.57	94.6169	97.1963	111.941	91.0335	103.681	113.186	90.5382	90.9235	92.0132	92.6489	82.1545	87.2048	91.655	80.9151	96.2033	76.1723	80.4117	83.8337	85.9661
171107_S2N1	141.971	133.392	92.3095	76.0329	103.901	120.71	96.1669	82.3599	87.6585	98.4964	90.5551	101.951	64.8844	99.7589	96.0869	143.798	111.323	101.313	87.188	70.1438	97.5112	79.5207	79.8665	97.2679	77.6115	69.3004	105.57	97.5038	123.43	114.143	84.4557	94.7866	74.9383	103.683	54.2695	89.3086	86.1986	41.729	65.2401	95.2833	86.7104
171120_S1N1	103.043	86.7284	83.495	98.7409	141.327	103.194	95.4705	86.0255	102.708	107.202	114.623	92.6677	185.561	102.836	86.9229	78.9086	68.4776	103.602	70.8003	87.6667	124.034	107.957	78.2984	93.0612	90.3606	99.6448	105.825	56.5073	52.9489	47.811	82.5591	95.1102	64.6564	54.7806	85.8003	102.787	88.4797	50.82	26.044	52.0216	55.9362
171120_S2N1	74.1987	83.6874	57.1573	96.25	123.048	109.726	120.156	93.4689	132.891	114.101	94.3294	127.228	95.8172	92.7496	89.6344	100.539	101.492	89.8331	80.8669	122.826	103.194	91.0321	107.674	91.3158	61.143	82.6287	57.5544	69.5438	68.5501	79.492	95.8394	71.6928	64.6549	86.2433	79.8327	86.3091	71.3944	75.0299	80.1558	76.1855	89.2022
171121_S1N1	112.184	100.923	110.404	129.368	99.2231	87.1397	97.0644	88.1377	97.5745	101.677	88.8747	96.0461	89.3886	109.118	103.931	102.883	96.4495	116.182	77.4011	96.0317	109.431	78.9255	85.6325	90.879	74.3879	62.7182	95.9372	89.4256	79.4682	74.3136	83.4581	75.5712	72.6534	65.6902	74.043	73.2522	75.4322	63.8984	79.5191	62.4736	78.4401

## Sheet: Figure3B
	-10				-8				-6				-4				-2				0				2				4				6				8				10
171116_S2N1	108.067	111.635	106.934	132.826	132.96	82.6896	83.5526	96.4087	80.472	93.2627	97.8887	100.137	97.9819	88.8835	105.725	109.349	81.8502	88.603	83.42	117.355	99.4635	126.856	98.8694	72.621	114.731	113.327	118.13	95.0667	64.1703	94.4576	116.456	94.8838	87.302	114.507	59.0616	130.722	133.905	112.377	127.535	96.6437	107.069
171107_S3N2	98.705	90.1984	93.5343	71.3461	102.155	152.559	106.886	132.626	126.9	94.2475	136.198	98.1942	84.2346	119.779	60.8117	58.502	83.2532	91.3542	88.2128	110.304	104.616	113.531	127.568	78.9168	98.4216	127.256	134.488	100.3	115.407	108.242	125.336	89.1312	105.741	67.922	97.4657	83.1463	94.5184	105.38	124.521	97.0354	63.4583
171107_S2N1	137.25	75.9665	100.265	102.838	89.0936	61.723	159.245	135.129	174.189	120.296	105.9	104.11	95.1197	72.9296	56.925	88.0709	137.911	79.4054	56.3795	47.2535	84.2705	92.7546	77.6987	93.1878	110.269	75.345	73.8473	84.4077	88.5541	109.498	112.478	115.978	143.288	136.889	115.67	81.2733	105.906	64.1802	41.8923	122.332	99.3315
171120_S1N1	107.52	20.4782	93.2952	72.3269	109.208	54.6803	111.915	103.371	66.6338	73.7947	144.926	144.831	167.112	164.562	94.344	98.0634	114.532	77.44	67.2213	113.745	108.745	63.8834	82.574	57.3903	79.3344	93.4337	82.4556	100.346	106.244	106.879	95.1283	94.9091	107.651	100.951	88.7458	131.365	84.0684	56.8894	53.1246	68.3367	64.5943
171120_S2N1	106.966	106.45	101.186	88.5841	97.7866	105.046	107.507	96.4275	110.46	120.703	79.3074	93.0695	103.571	103.067	84.4246	106.301	87.6408	97.1983	101.753	102.552	107.38	114.827	100.129	89.7082	85.2314	91.8963	115.552	102.871	98.1951	116.328	82.6604	75.8416	96.8507	74.3432	83.5244	85.4705	97.4811	81.3599	87.9085	89.6252	104.171
171121_S1N1	77.5686	102.55	103.996	103.574	123.362	105.612	94.0261	91.8086	79.0078	102.165	98.984	99.18	105.405	118.755	101.66	100.412	79.4043	104.591	123.809	84.1291	77.3005	92.4502	102.868	90.6045	99.777	119.45	112.454	93.0726	101.126	91.1715	92.3164	113.367	82.3322	95.306	100.292	87.1217	94.8103	96.0573	86.904	81.5088	82.5644

## Sheet: Figure3C
	-10				-8				-6				-4				-2				0				2				4				6				8				10
171103_S1N1	75.925	76.304	93.1984	86.4105	85.6492	115.588	106.339	125.158	113.654	100.62	106.016	97.0692	115.911	113.129	96.8779	112.696	95.7345	87.2558	94.8196	101.646	103.296	105.665	102.005	96.9205	107.273	97.7291	94.3403	98.5453	103.423	96.0851	105.32	89.1201	115.125	103.027	96.9046	108.787	83.5349	106.047	105.55	106.234	123.096
171103_S2N1	106.849	94.4694	93.8473	97.9163	111.488	85.9859	107.061	112.005	107.665	101.085	105.926	105.942	101.621	103.489	100.019	92.7248	89.4947	92.2642	85.5804	104.569	90.0658	100.066	102.018	90.3325	93.4499	90.2668	95.8287	107.439	101.375	72.5629	85.4067	99.6516	92.8378	93.0881	101.686	99.4437	94.569	100.53	95.6576	96.9932	93.8905
171103_S3N1	94.6054	96.3481	98.0215	93.2066	95.4274	108.505	105.858	114.983	109.447	110.991	111.673	74.3059	92.7468	92.9705	92.4742	96.2199	91.4185	119.155	93.6132	108.029	95.5357	101.278	83.707	99.0425	72.9013	83.3404	102.183	86.2839	99.6013	118.7	81.7239	74.2128	74.9115	83.5591	96.4207	88.5746	86.5772	102.293	81.8335	87.9877	98.1299
171013_S2N1	122	106.436	98.4398	101.624	92.0472	106.914	69.7974	118.854	105.875	111.161	84.4549	123.869	91.2922	113.627	84.6048	113.812	99.8437	88.2419	60.7432	106.363	95.1865	90.787	98.3025	95.4426	102.762	101.978	69.7525	99.4282	94.0047	88.4902	79.2762	96.1516	90.2238	87.6111	108.201	85.399	86.8118	89.4122	102.462	80.5548	81.0278
171013_S1N1	119.69	66.4222	96.0428	111.208	94.6197	117.586	129.688	100.997	117.993	84.9993	94.8692	58.8084	107.346	118.045	77.5928	100.874	118.304	108.281	98.0656	78.5687	65.6866	94.5264	109.864	76.0125	94.79	97.9862	71.3816	102.841	87.3607	100.601	98.8577	97.54	113.355	82.0344	123.507	85.6919	96.8834	116.889	88.0386	83.2826	115.597
171106_S2N1	98.901	70.6822	73.3975	106.038	128.853	96.0808	89.3617	75.2762	79.0688	95.8755	112.271	76.3476	129.537	130.961	60.9954	101.159	95.8402	132.934	116.712	129.707	71.29	122.731	70.0443	70.3243	90.5915	123.861	131.357	94.981	97.0097	110.025	92.8977	90.9562	125.413	151.335	129.565	123.668	126.798	116.202	100.196	99.7669	166.691

## Sheet: Figure3D
	-10				-8				-6				-4				-2				0				2				4				6				8				10
170419_S1N1	106.557	95.8524	107.374	114.288	112.957	88.9258	111.062	96.2581	104.772	84.4878	122.285	101.862	87.6525	80.7192	119.478	94.1382	87.005	101.056	90.6117	92.6596	117.147	135.718	76.9625	88.3089	83.888	128.894	100.091	111.001	104.198	101.706	140.402	108.653	146.889	109.217	98.7245	98.1685	107.275	119.122	150.337	149.828	98.7023
170421_S1N1	115.569	97.5592	122.755	111.001	75.6151	74.7418	113.67	107.214	106.644	111.316	71.2946	112.951	87.2289	77.8702	94.1607	73.1158	171.737	89.8772	77.1665	108.513	90.4516	161.348	129.763	91.7538	90.87	75.9087	83.6186	118.748	124.844	165.792	76.7621	126.102	108.999	165.547	111.165	117.984	94.7866	94.5772	136.672	105.634	82.0371
170421_S2N3	110.23	105.227	81.1843	97.8953	92.5778	158.203	106.438	68.2886	133.946	52.1025	112.179	91.439	130.588	94.7328	90.1012	124.565	82.107	78.0016	43.5382	146.656	83.8822	64.0783	47.4327	119.483	62.3421	86.2619	77.5687	101.809	85.2177	64.4623	104.495	120.346	153.33	85.5096	63.8943	120.372	112.901	103.151	131.699	111.228	132.797
170427_S1N1	75.9629	121.342	99.2484	119.203	91.6009	74.5141	75.1432	86.9574	110.192	108.596	71.8506	81.643	83.0576	76.7668	98.9549	111.84	144.37	89.3783	112.192	167.187	128.473	100.042	122.085	114.227	116.618	108.221	70.9654	109.886	92.8134	115.626	68.8691	121.424	117.57	114.618	98.4038	96.3469	128.395	87.9449	101.291	103.25	134.286
170427_S2N1	118.085	119.04	91.3876	125.874	121.393	94.2809	93.7831	111.613	77.7548	130.263	72.5123	98.674	124.007	109.955	96.5548	75.0859	66.6325	92.2983	90.4073	90.397	100.894	82.2018	86.5498	91.4825	64.3414	75.8088	74.783	83.7022	82.4019	76.5062	111.667	95.4601	62.6187	58.674	78.0149	79.309	78.5023	64.1529	59.5393	102.672	74.5624
170430_S1N1	96.9153	84.3495	103.154	85.7523	80.3597	129.061	93.3406	91.2539	80.467	129.378	98.0347	80.0419	140.179	95.7601	106.295	122.845	102.718	100.879	100.05	79.1648	87.794	80.8023	111.889	70.4156	65.0925	73.5356	60.2674	64.1238	69.6924	73.7573	81.3541	106.341	90.3152	76.8609	68.9167	92.7118	109.324	92.8938	80.0236	86.2323	80.6036

## Sheet: Figure3E
	-10				-8				-6				-4				-2				0				2				4				6				8				10
180109_S2N1	88.6294	95.6843	161.615	107.425	79.2559	84.8883	86.5054	90.1332	74.2028	69.4523	129.532	96.2211	73.2446	44.4295	93.0601	115.383	154.59	95.9812	176.502	83.2644	117.583	55.2345	104.911	145.268	67.5442	152.423	92.3955	74.2839	121.025	64.5523	119.955	81.3073	93.3028	83.73	68.684	158.976	129.119	70.2182	88.5001	62.7373	64.4943
180110_S2N1	121.542	75.5738	127.105	88.0493	81.0614	84.732	73.5226	89.5676	85.7581	99.3189	79.2606	90.2345	111.982	119.863	120.337	105.039	129.397	113.785	104.895	98.9771	104.604	94.4682	109.839	109.722	102.95	126.768	110.599	114.633	116.862	139.241	103.982	108.592	114.255	111.121	112.866	139.613	114.757	133.755	111.418	110.623	132.329
180110_S3N1	109.154	167.926	77.7153	160.92	121.121	87.0852	105.462	102.55	100.445	131.736	96.7503	70.6182	62.8445	110.749	63.6083	70.8702	102.319	85.1991	84.5789	88.3492	92.6787	81.838	111.933	92.1704	91.9616	95.8666	94.2665	92.2359	81.2654	92.042	97.1321	73.3609	110.92	161.706	93.1264	92.4585	91.677	118.403	83.7823	68.0383	121.111
180111_S1N2	140.541	118.553	136.616	166.729	143.22	89.0543	118.81	137.238	178.012	60.1874	96.1434	49.0801	54.909	61.9315	62.9396	129.027	61.3468	77.4372	55.7327	62.4922	95.1488	116.528	165.379	115.306	139.853	122.323	98.162	104.157	138.675	54.7696	123.777	88.2498	114.51	76.0188	68.2271	99.184	122.737	64.4925	73.2091	152.695	166.229
180111_S2N1	70.989	142.666	129.743	53.3186	105.992	134.085	82.2581	130.282	149.293	74.8103	71.1404	81.8768	133.471	105.472	108.782	128.882	82.2875	57.7969	65.116	91.7375	112.654	148.823	111.869	93.0226	58.9648	57.5149	60.6259	86.2081	40.1729	107.293	41.4976	78.3041	90.346	85.5719	125.271	61.8424	118.913	93.3709	183.205	177.9	171.557
180111_S3N1	118.148	98.2763	98.3868	88.0685	100.504	81.6254	94.6955	108.023	118.206	140.958	88.5886	97.4323	111.526	117.163	87.228	102.995	92.8734	81.2366	96.3884	77.6771	99.0752	77.8792	74.755	89.9815	74.3956	88.6393	75.5967	71.5305	91.5014	80.1781	79.8667	87.3602	108.309	96.4634	111.599	90.1301	106.247	98.0271	90.4703	74.3543	104.131
180129_S1N1	88.8532	98.8348	110.264	105.6	121.766	64.811	107.953	126.038	87.1769	102.241	116.582	75.2492	133.205	106.68	94.3363	80.0388	94.9595	99.9939	102.212	83.2055	99.1168	105.82	114.327	101.557	108.38	128.272	95.3943	100.236	97.6493	108.6	110.306	99.0867	118.076	98.9481	113.548	110.057	116.332	102.584	67.5062	114.671	94.2705

## Sheet: Figure3F
	-10				-8				-6				-4				-2				0				2				4				6				8				10
180103_S1N1	106.158	88.9099	68.5105	119.67	76.2294	129.445	122.443	100.202	102.064	128.206	70.9734	78.7813	45.1848	112.983	116.291	120.048	48.8659	165.355	107.827	91.8535	61.8632	78.2442	38.6097	47.9463	101.17	151.101	194.446	51.7858	109.717	173.444	93.1563	117.26	140.335	141.184	147.313	233.68	148.069	172.026	129.022	227.078	208.177
180103_S2N1	105.905	110.172	107.763	112.716	104.378	85.6905	104.251	104.725	91.9755	91.2468	81.5915	93.0391	88.9099	89.6864	98.1128	100.9	112.818	102.252	103.923	109.945	84.2204	84.2424	96.8698	93.0106	108.893	93.4257	94.2536	105.302	113.332	103.908	99.6306	114.019	86.4365	90.8019	94.7638	109.668	96.1481	90.8549	94.1141	100.541	99.955
180104_S2N1	111.901	111.503	97.9427	96.6092	90.9897	104.881	88.8045	104.309	137.692	84.7324	113.066	102.353	102.079	78.1555	95.8948	98.4377	98.2103	90.0584	104.001	88.3807	80.7552	91.237	159.656	107.368	84.0074	70.8295	76.404	75.7656	132.593	81.4209	104.881	71.514	77.5217	78.126	84.7461	73.5902	101.187	91.0067	82.6509	79.187	72.4366
180104_S3N1	95.578	86.567	92.3728	87.141	94.2584	95.1545	88.2204	99.7706	102.515	102.334	98.4651	129.298	133.387	136.318	125.47	90.1186	90.7327	82.4357	89.0099	80.854	101.546	83.8778	112.745	103.571	88.9855	115.293	120.066	132.537	138.302	106.456	99.4501	93.5988	103.468	108.032	94.4709	97.627	94.492	102.444	98.6278	109.522	86.9308
180109_S1N1	61.4387	185.371	38.9826	40.8024	104.207	151.351	79.7338	83.2629	128.911	132.802	85.6792	68.6241	46.8368	106.322	81.401	167.77	118.854	58.1444	54.5207	204.986	107.632	152.439	137.377	171.72	117.506	194.207	127.064	164.274	166.955	176.455	177.674	155.472	174.556	151.885	121.969	113.99	124.616	147.5	153.179	122.93	115.418
180109_S2N1	115.882	93.1124	78.5961	63.762	83.8575	58.6762	139.315	136.574	111.281	141.654	140.248	124.301	126.96	119.352	100.169	93.8303	62.309	97.1569	64.5684	48.3957	66.4797	95.1832	100.308	94.9938	86.1357	90.6377	126.376	109.406	100.304	117.52	91.6469	109.163	87.6408	91.0466	84.5426	104.206	101.985	77.2353	69.854	93.6233	90.142
180110_S3N2	94.4086	100.597	108.659	104.365	102.98	103.155	96.8568	123.383	103.094	132.06	87.4649	98.725	86.4635	79.529	102.65	86.8868	92.7637	87.0714	109.32	99.5671	81.2004	98.3011	124.069	120.377	149.89	57.9716	104.926	75.9209	78.5265	103.801	129.63	112.907	149.358	81.1806	155.286	48.76	74.3266	105.737	83.5295	126.754	51.4209

## Sheet: Figure3G
WIN55212-2	WIN55212-2	AM251	CP945598	THL	THL (intra)	U73122 (intra)
75.1036	103.722	101.247	91.3442	113.106	96.0117	131.697
73.1395	102.972	95.1634	95.6246	112.065	115.381	97.8281
86.6752	96.6214	90.0333	109.607	96.7743	97.0464	89.3754
82.5621	87.0023	92.1119	98.6734	107.207	109.506	104.383
82.164	94.3502	94.3564	102.922	85.1831	100.235	146.42
80.4127	94.8979	109.795	94.404	82.0451	89.071	94.6871
78.3595				101.263	104.987	100.661
