# Supplementary material for: Oxytocin functions as a spatiotemporal filter for excitatory synaptic inputs to VTA dopamine neurons
Source: eLife. 2018 Apr 20;7:e33892. doi: 10.7554/eLife.33892 (PMC5910020; doi:10.7554/eLife.33892)
Supplement: Figure 4—source data 1. [file elife-33892-fig4-data1.xlsx]

## Sheet: Figure4B&C
	1	2	3	4	5	6	7	8	9	10		PPR
170501_S1N1_baseline	164.554	122.55	136.269	83.9887	84.6333	68.3912	70.1038	72.2215	70.2143	58.6497		baseline	Oxt
170501_S2N1_baseline	286.097	169.589	182.178	138.63	115.857	98.6048	101.355	93.2767	86.8744	73.3394		0.356415	0.707017
170430_S1N1_baseline	129.743	137.348	109.413	96.8353	92.3972	83.9816	70.8885	69.4706	57.0957	50.632		0.256344	0.437551
170526_S2N1_baseline	240.919	203.04	151.514	148.016	128.919	121.608	84.9994	93.323	94.0596	131.221		0.390249	0.581613
170526_S3N1_baseline	31.1784	30.9779	31.7657	31.8516	33.4128	34.53	34.5586	33.9141	31.78	31.0638		0.544668	0.724636
170604_S2N1_baseline	65.101	93.7609	99.6762	101.61	98.4874	90.6672	87.3013	87.3729	83.8925	81.0852		0.996325	1.56001
170606_S1N1_baseline	123.483	152.947	158.306	149.909	148.822	140.756	141.217	120.187	128.602	124.312		1.2455	2.2866
170606_S3N1_baseline	112.592	95.2542	80.9135	79.0766	73.6143	63.3502	55.8576	52.6511	55.8254	50.1374		1.0067	1.0442
												0.4453	0.4511
170501_S1N1_Oxt	91.6798	113.223	95.6114	78.7732	71.4095	77.5325	75.4378	62.3056	64.0458	64.8192
170501_S2N1_Oxt	187.199	133.69	124.357	133.677	102.908	96.1788	101.657	93.5362	90.0429	81.909
170430_S1N1_Oxt	53.4246	57.8847	54.1981	49.609	41.9263	39.7478	34.1791	37.0021	36.6541	31.0725
170526_S2N1_Oxt	140.485	161.277	147.149	143.295	153.298	124.526	120.453	105.384	111.017	101.8
170526_S3N1_Oxt	15.4223	21.2553	24.1073	25.767	25.7186	25.7992	25.8475	24.913	25.7186	24.059
170605_S2N1_Oxt	44.5072	68.5981	82.4339	83.7516	83.9378	90.9846	109.361	111.81	113.758	101.77
170606_S1N1_Oxt	141.299	166.384	159.72	155.337	160.751	143.981	145.321	149.91	149.42	147.538
170606_S3N1_Oxt	97.4526	89.5464	71.7432	69.5948	60.4711	51.548	49.0988	45.0455	48.3827	43.957

## Sheet: Figure4D&E
Control											Stim
170626_S1N1	1.42574	1.10965	1.14117	0.94023	0.878798	0.969448	0.828732	1.02257	0.932723	0.750935		0.514232	0.429993	0.430435	0.424101	0.435805	0.436875	0.447505	0.519079	0.491434	0.429843	0.694371	0.68035	0.551717	0.439776	0.580422	0.477674	0.581807	0.542157	0.617929	0.582581	0.615254	0.633996	0.59656	0.528662	0.567948	0.553304	0.527591	0.714048	0.674681	0.718676	0.508856	0.547288	0.615796	0.66292	0.551781	0.603188	0.569591	0.47388
170628_S1N3	0.877629	0.858883	0.886594	0.882442	1.1577	1.03121	0.979282	1.15024	1.12588	1.05014		0.268448	0.107411	0.0976857	0.0424037	0.0443108	0.0617646	0.444362	0.116129	0.482383	0.390594	0.0861516	0.466076	0.524089	0.507654	0.577371	0.496207	0.54189	0.458631	0.377746	0.436016	0.392475	0.480535	0.455015	0.486216	0.34562
170629_S1N1	0.917206	1.22323	1.43689	0.819672	0.957936	0.900801	0.903134	1.06846	0.794536	0.978134		0.383924	0.523717	0.741576	0.598298	0.838182	0.870283	1.04455	0.839943	0.981892	0.998601	0.852682	0.903829	0.938422	0.818557	0.738678	0.892933	0.863265	0.865633	0.691631	0.977698	0.467207	0.705371	0.887566	0.651158	0.732568	0.791587	0.898183	0.937113	0.940462	0.66834	0.550914	0.706149	0.79242	0.983302	0.764769	0.902101	0.886335	0.714745
170629_S2N1	1.1278	0.861878	0.867446	1.13251	1.20037	1.15354	0.921295	0.954588	0.837481	0.94309		0.399081	0.670754	1.08997	1.00702	0.709652	1.09144	1.30783	1.13328	0.940674	0.809696	1.02918	0.970285	0.716948	1.03692	0.826204	0.835595	0.858905	0.967169	0.866637	0.971419	0.585415	0.879038	0.789237	0.765641	0.666697	0.912724	0.768667	0.827067	0.978883	0.828162	0.978417	0.512812	0.708672	0.727797	0.798987	1.00737	0.798607	1.13777
170705_S1N4	0.861536	1.00803	1.15128	1.19435	0.916632	0.906803	1.12393	0.836674	0.983804	1.01696		0.316333	0.594583	0.626572	0.640844	0.514377	0.634613	0.622104	0.72143	0.879289	0.801239	0.642155	0.719329	0.901402	0.565376	0.892023	0.76402	0.512042	0.841237	0.803067	0.655226	0.714391	0.586752	0.646744	0.762244	0.801715	0.670917	0.625681	0.677519	0.539559	0.890604	0.741397	0.662882	0.67079	0.593553	0.672483	0.830536	0.618279	0.813787
170705_S2N1	1.19064	1.06978	1.36433	0.80204	0.885128	0.888802	1.16911	0.681745	1.11315	0.835269		0.632092	0.64714	0.765872	0.74947	0.69008	0.356552	0.539882	0.69125	0.693464	0.586	1.18899	1.37341	0.634899	0.65225	0.42864	0.438618	0.595651	0.745253	1.04185	0.179631	0.556466	0.570199	0.391955	0.422706	0.784932	0.372247	1.00087	0.359527	0.29719	0.197777	0.670586	0.494579	0.384102	0.392263	0.451934	0.249516	0.441518	0.959411
170707_S1N1	0.890283	1.5374	1.10142	0.989553	0.984097	0.792194	0.912469	1.12235	0.710278	0.959952		0.92942	1.26978	1.11046	1.74299	1.42378	1.19661	0.895466	0.633774	0.707509	0.627044	0.210395	0.705132	0.539593	0.590175	1.51554	0.477198	1.56151	0.45677	1.0341	0.513681	0.781708	1.17609	0.370271	0.417675	0.499991	0.491283	1.26141	0.432094	1.46111	0.667153	0.336388	1.16069	0.511133	0.346386	0.459619	1.47743	0.9059	0.378049
Oxt
170626_S2N1	0.795541	1.27719	1.08852	0.926937	0.722125	1.26001	0.989148	0.885881	1.06678	0.98786		0.501737	0.534875	0.329907	0.427026	0.357626	0.439838	0.602687	0.594192	0.615166	0.382775	0.466813	0.472185	0.537178	0.972418	0.32265	0.391904	0.351903	0.268658	0.284917	0.37769	0.310228	0.314366	0.340377	0.319874	0.315256	0.261186	0.349289	0.278004	0.32913	0.307032	0.269501	0.267581	0.300662	0.407126	0.262882	0.28742	0.333887	0.453809
170629_S1N2	1.2506	1.04364	1.16856	1.07921	1.09383	0.855203	0.878692	1.0214	0.808756	0.800091		0.0338945	0.53891	0.473637	0.4368	0.543899	0.702541	0.71423	0.443593	0.635607	0.610733	0.513265	0.614921	0.743818	0.62591	0.66753	0.551542	0.544297	0.563512	0.638677	0.702567	0.599019	0.52059	0.64071	0.443746	0.545763	0.586655	0.480162	0.354146	0.546964	0.607865	0.569396	0.538318	0.487992	0.442303	0.470604	0.507071	0.516525	0.544534
170629_S2N2	1.14301	1.08863	1.64786	0.760334	1.1397	0.855035	0.936241	0.888836	0.69523	0.845126		0.158648	0.867055	0.673306	1.02537	0.743823	1.01385	0.819966	0.88104	0.46173	0.541817	0.566681	0.686748	0.665953	0.582766	0.333881	0.797714	0.95207	0.853455	0.571789	0.740173	0.604817	0.730468	0.499432	0.420643	0.320972	0.596991	0.790206	0.700486	0.488245	0.686451	0.468073	0.747615	0.480629	0.398449	0.58221	0.703117	0.559419	0.455052
170706_S2N1	0.846421	1.07866	0.766922	1.09987	0.801138	1.13182	1.28391	1.01497	1.09833	0.87796		0.4514	0.775248	0.657043	0.846307	0.885958	0.562154	0.926685	1.30598	0.866075	0.953194	0.589763	0.934996	0.668056	0.906903	0.580466	1.13259	0.855801	0.961143	0.89876	0.802355	0.972675	1.01495	0.982716	0.672266	0.450685	0.944295	0.860239	0.643704	0.76394	0.845093	0.704081	0.786427	0.784905	0.586336	0.936862	0.6444	0.836173	0.677049
170706_S2N2	1.16493	0.988201	1.14898	0.597937	1.38313	1.01497	0.916221	0.885537	0.933933	0.966158		0.142513	0.0803589	0.151685	0.143922	0.051713	0.082168	0.335693	0.163772	0.0611201	0.235749	0.142289	0.0438973	0.399223	0.198634	0.21999	0.080522	0.19944	0.165857	0.227554	0.277579	0.164088	0.761355	0.197733	0.159013	0.225338	0.378009	0.0561523	0.666483	0.0526524	0.162193	0.0507222	0.18187	0.0957622	0.178306	0.367843	0.286887	0.101892	0.112653
170707_S2N1	0.758075	1.38321	1.08161	0.80063	0.791546	0.962216	0.830146	1.39081	1.30969	0.692064		0.656711	0.867757	0.792815	0.755953	0.821307	0.626613	0.809696	0.412215	0.345067	0.505065	0.555192	0.562614	0.366356	0.367923	0.533174	0.393863	0.258217	0.413709	0.412738	0.356039	0.338366	0.297489	0.429355	0.503532	0.557422	0.330854	0.729267	0.525635	0.493822	0.528802	0.53306	0.554801	0.938774	0.574605	0.470738	0.451738	0.462135	0.384618
170707_S1N4	1.38795	1.06258	1.06586	0.944847	1.25824	0.894369	0.994014	0.900753	0.81422	0.677167		0.49704	0.702803	0.302594	0.30523	0.324617	0.392636	0.33759	0.37254	0.32961	0.322874	0.433866	0.464773	0.364415	0.334817	0.300542	0.405351	0.302549	0.507854	0.390722	0.49135	0.416285	0.325279	0.661444	0.425506	0.539882	0.258999	0.427058	0.262737	0.510919	0.535803	0.778248	0.336105	0.249532	0.521706	0.525397	0.109558
170724_S1N1	0.806162	0.869513	1.01793	1.01621	1.05878	0.754787	1.34011	1.05377	1.11746	0.965283		0.104231	0.1898	0.150117	0.100967	0.124944	0.0240355	0.073895	0.104568	0.23613	0.103545	0.0999097	0.172775	0.0498019	0.0916574	0.0412602	0.0814897	0.0781039	0.062304	0.108254	0.0481991	0.0700435	0.0564991	0.124057	0.0498483	0.0885687	0.075344	0.0269607	0.100092	0.0161414	0.0427486	0.0952068	0.0734506	0.0550535	0.048317	0.117727	0.0503254	0.114465	0.119402
Control	Oxt
0.660633	0.36621
0.429032	0.49973
0.81431	0.511835
0.76449	0.743435
0.769172	0.147057
0.487107	0.53326
0.78598	0.436621
	0.1198
[truncated: 12 more columns]

## Sheet: Figure4F
Control
170731_S1N2	1.1813	0.57208	0.843762	1.20741	1.18763	1.15978	1.05962	0.954879	0.902482	0.931066			0.444572	0.666996	1.18868	0.637096	0.571393	0.606384	0.979517	0.763998	0.478005	1.19236	1.34585	1.07773	0.510715	0.855409	0.809477	1.05882	1.05549	0.77773	0.652385	0.710137	0.692218	0.525869	0.709606	0.33598	0.824562	0.909657	0.685177	0.839998	1.12058	0.613159	0.382839	0.442127	0.438921	0.424726	0.708328	0.29555	0.908638
170804_S1N1	0.666957	0.743255	0.695118	0.988375	1.21664	1.05698	1.05481	1.22756	1.02842	1.17999			1.0321	1.07837	1.07628	1.05208	0.860073	0.890356	1.02186	1.06527	1.055	1.01051	0.984689	1.01575	0.977342	1.08405	0.904589	0.973475	0.821215	0.745727	0.791516	0.909643	0.747129	0.78946	0.872024	0.866386	0.855606	0.813322	0.831802	0.802221	0.803724	0.952419	0.91002	0.929184	0.912715	0.949119	0.877103	0.584657	0.88997
170810_S1N1	0.943918	1.02198	1.03863	0.823121	1.16557	1.15339	1.20903	0.672509	0.751149	1.22071			0.316743	0.263782	0.207474	0.400515	0.230829	0.213796	0.451266	0.52667	0.293067	1.14826	1.18957	0.927408	1.06591	1.33779	0.552462	1.09183	1.09951	0.660139	0.935382	1.118	0.970308	0.892271	0.854307	1.15141	0.995726	0.856842	0.962276	0.915711	1.01489	0.563666	0.88314	0.567772	0.862984	0.596195	0.736803	0.666623	0.901395
170811_S1N1	1.18502	1.12359	1.06033	0.907661	1.27019	0.799221	0.812318	1.07474	0.873243	0.893685			0.13926	0.357412	0.0909827	0.259694	0.172804	0.325837	0.169467	0.345145	0.456178	0.185059	0.30079	0.34867	0.138326	0.280442	0.222618	0.173598	0.270887	0.147173	0.240411	0.118684	0.384332	0.304232	0.223493	0.2367	0.208368	0.288556	0.244704	0.362809	0.36017	0.308706	0.818228	0.318753	0.649889	0.324528	0.317223	0.367187	0.336925
170816_S2N1	0.878629	1.05516	0.911358	1.02584	1.05063	1.06561	0.987113	1.04707	1.03165	0.946932			1.05395	0.633096	0.625813	0.599067	0.582719	0.526351	0.446664	0.554319	0.604642	0.511178	0.555589	0.516444	0.56206	0.694833	0.591805	0.637559	0.614509	0.539338	0.592286	0.626006	0.680884	0.548353	0.609465	0.599609	0.58632	0.546123	0.544698	0.717072	0.560562	0.580685	0.663082	0.638828	0.565419	0.553614	0.599239	0.620037	0.505475
Oxt
170731_S1N3	0.952071	1.12623	1.02395	0.899017	1.11724	1.02187	0.925318	0.867439	1.08678	0.980083			0.221221	0.235652	0.171518	0.189741	0.178151	0.209953	0.445903	0.16545	0.262845	0.244253	0.274213	0.208687	0.224148	0.243456	0.198798	0.212438	0.265823	0.222494	0.292668	0.307742	0.332931	0.239462	0.283442	0.490497	0.357321	0.408488	0.324992	0.399004	0.43253	0.451416	0.434532	0.420175	0.482378	0.618184	0.714956	0.604418	0.652323
170804_S2N1	0.848641	1.15155	1.00099	0.962136	1.10135	1.08348	1.05649	1.01723	1.11486	1.08808			0.812792	0.990976	1.06423	1.1664	1.06226	0.873257	0.863158	0.887233	0.941817	0.913061	0.926046	0.657266	0.401446	0.743455	0.563162	0.646064	0.430399	0.502875	0.270201	0.473279	0.61079	0.496638	0.551201	0.75213	0.476394	0.794277	0.56262	0.417245	0.493797	0.709477	0.575178	0.410429	0.595917	0.395636	0.23708	0.437463	0.231764
170811_S2N1	0.836095	0.827318	0.856666	0.852612	1.20779	1.41201	0.909342	0.868625	1.03728	1.19226			0.728788	0.390053	0.240182	0.425105	0.353228	0.369521	0.297244	0.377587	0.395657	0.505984	0.269871	0.515661	0.366335	0.373274	0.437843	0.299345	0.339698	0.547788	0.709668	0.403756	0.350944	0.379171	0.446404	0.23158	0.371136	0.29738	0.126848	0.248258	1.11674	0.363026	0.198194	0.870792	0.259024	0.257702	0.190675	0.431442	0.133115
170813_S2N1	0.932704	0.717862	0.86351	1.73031	1.0793	0.808016	1.09933	0.880071	1.25428	0.634613			0.599008	0.527151	0.286138	0.282105	0.415131	0.354268	0.20643	0.701282	0.126894	0.361097	0.596053	0.214746	0.465975	0.252359	0.349284	0.28216	0.118472	0.183911	0.31835	0.125347	0.265815	0.904828	0.191661	0.247234	0.30114	0.203331	0.565074	0.359389	0.842156	0.177573	0.295045	0.300379	1.09945	0.485713	0.150777	0.15628	0.52757
170816_S1N2	0.947798	1.03786	1.01063	0.912696	0.976124	0.99584	0.985966	1.02126	1.03447	1.07736			0.695374	0.464913	0.483013	0.479223	0.373922	0.439436	0.570413	0.510398	0.484773	0.585695	0.465212	0.425922	0.492138	0.433967	0.491567	0.478441	0.289233	0.380263	0.386649	0.353782	0.42807	0.427631	0.389225	0.480241	0.337987	0.242742	0.384009	0.369679	0.354314	0.420609	0.430877	0.326835	0.391239	0.309806	0.436076	0.359457	0.363792
180103_S3N1	1.05943	0.974213	1.24556	1.31999	1.05671	0.81699	0.944693	0.830738	0.962794	0.788894			0.109165	0.178567	0.224589	0.182764	0.116161	0.048828	0.136524	0.106295	0.125781	0.0846727	0.199777	0.149124	0.0838379	0.176695	0.106224	0.120282	0.0971039	0.141562	0.153033	0.101522	0.204524	0.13104	0.276133	0.708465	0.191527	0.16835	0.141243	0.136488	0.119038	0.0765366	0.100931	0.113443	0.168975	0.095027	0.181221	0.111658	0.156292
[truncated: 13 more columns]

## Sheet: Figure4H
Control	Oxt	L368,899 + Oxt	AM251 + Oxt
0.6147	0.4015	0.454431	0.4226
0.8854	0.4716	0.403596	0.5612
0.7309	0.3439	0.647297	0.5207
0.3929	0.3668	0.907485	0.6253
0.5762	0.3382	0.851012	0.7962
	0.1643	0.543848	0.5172
			0.4604
