# Supplementary material for: Oxytocin functions as a spatiotemporal filter for excitatory synaptic inputs to VTA dopamine neurons
Source: eLife. 2018 Apr 20;7:e33892. doi: 10.7554/eLife.33892 (PMC5910020; doi:10.7554/eLife.33892)
Supplement: Figure 5—source data 1. [file elife-33892-fig5-data1.xlsx]

## Sheet: Figure5B
VTA
Cnr1 in TH+ cells
2
1
4
1
3
0
1
1
1
2
0
1
2
0
3
0
0
1
0
5
0
0
1
1
0
0
0
0
0
1
0
0
0
3
2
6
0
0
0
0
0
0
0
0
0
3
3
0
0
1
3
1
0
0
1
0
0
0
1
0
0
0
5
0
0
2
0
4
1
0
0
0
9
5
4
0
1
0
0
1
0
0
0
2
2
0
0
1
0
0
0
0
0
11
0
2
0
0
0
0
0
0
0
1
0
2
0
0
1
0
0
11
5
5
0
0
0
0
11
1
0
1
7
0
2
0
0
1
0
2
0
0
0
0
0
0
0
0
2
0
2
3
2
0
1
1
0
9
1
0
0
1
0
2
0
0
0
0
0
1
0
1
0
1
0
0
1
2
5
0
0
0
0
0
0
3
1
3
1
0
0
0
4
0
0
3
0
7
3
0
0
4
1
2
43
0
71
0
0
88
0
2
0
0
3
0
0
3
0
4
0
5
1
4
0
0
3
0
13
68
3
0
3
0
0
20
4
2
0
19
4
0
3
32
8
0
0
0
2
0
0
0
0
10
49
8
0
0
9
2
0
0
2
0
0
19
0
0
0
5
0
0
0
0
0
0
19
2
4
4
0
88
0
75
42
25
16
7
0
4
0
3
3
0
0
2
0
5
0
0
0
0
1
0
0
4
0
1
1
7
0
4
6
3
0
5
0
0
0
4
0
9
0
4
1
11
2
0
0
0
1
0
0
0
3
0
0
1
0
4
0
0
0
0
0
0
0
0
0
0
0
0
0
4
11
0
0
0
0
0
3
0
1
0
0
4
2
11
7
0
0
0
2
11
0
7
0
0
0
0
0
0
0
0
0
0
0
3
0
0
6
0
0
4
3
5
3
4
0
0
7
0
8
12
0
0
12
7
3
0
7
0
0
0
0
0
2
0
1
7
2
1
3
3
1
0
0
0
6
0
0
15
0
7
0
0
5
1
3
3
0
0
0
1
3
0
0
2
0
0
0
4
0
4
3
0
5
1
2
0
0
0
0
2
11
1
2
2
0
9
0
0
3
1
1
1
25
0
0
0
1
0
16
17
44
26
6
11
3
4
6
3
0
0
0
0
23
0
1
0
0
1
0
16
5
68
10
45
5
0
0
5
0
44
19
47
0
0
23
7
0
1
0
0
40
0
0
1
3
0
5
0
2
4
0
0
0
0
0
3
6
3
0
0
24
1
3
0
2
3
0
5
0
0
5
6
0
30
0
120
9
0
0
0
36
0
12
3
8
0
0
0
0
175
0
29
0
0
242
0
0
0
3
0
0
19
0
88
0
1
0
0
2
8
242
89
19
11
2
1
0
0
6
0
8
0
2
0
0
0
0
0
0
0
0
1
0
3
0
0
0
0
0
1
0
0
0
0
37
7
0
0
0
4
0
0
12
1
0
0
0
0
0
0
0
0
0
0
0
0
0
0
0
0
0
0
0
1
0
0
0
0
1
0
0
0
0
0
0
0
0
0
0
0
0
0
0
0
0
0
0
0
0
0
0
0
0
0
0
0
0
0
10
0
1
0
0
1
0
0
0
0
0
0
0
0
0
0
0
0
0
0
0
3
0
0
0
2
0
0
0
0
2
0
0
0
0
22
1
0
0
0
0
0
0
0
59
0
0
0
1
0
1
0
0
0
31
2
36
0
2
0
0
0
5
174
4
0
0
0
0
1
0
1
0
0
0
0
0
10
1
0
0
0
22
0
0
0
1
1
4
0
0
0
19
0
0
0
9
67
0
0
0
0
104
0
0
0
0
0
0
0
0
5
0
2
0
0
0
0
1
1
1
1
0
1
1
0
0
1
1
0
1
0
0
0
0
0
0
0
0
0
2
0
3
0
1
0
0
0
0
0
0
0
0
0
0
0
0
0
0
0
0
1
0
0
0
1
1
0
0
2
0
0
0
0
0
0
1
3
0
0
0
0
0
2
0
0
0
0
0
0
0
1
0
0
0
0
0
0
0
0
0
0
0
0
0
0
0
0
0
2
0
1
2
0
0
0
0
0
0
0
0
0
0
0
0
9
0
0
0
0
1
0
1
1
1
1
0
0
2
0
0
1
3
0
0
2
1
4
12
0
4
13
2
0
0
0
4
0
3
0
0
0
3
0
0
0
1
28
0
0
0
0
0
0
0
6
0
0
0
0
0
0
0
0
0
0
0
0
5
0
0
0
0
0
1
0
0
0
40
0
0
0
1
2
7
2
4
0
2
0
0
0
2
0
0
1
0
3
0
0
1
1
0
0
0
0
2
0
0
1
0
1
1
0
2
1
0
0
0
0
0
0
0
1
0
0
0
0
0
0
5
0
0
2
62
0
13
5
9
0
1
0
0
1
0
0
0
2
0
0
0
0
0
1
0
1
0
0
0
0
0
1
1
0
1
0
0
0
5
1
0
2
0
0
2
3
3
0
0
2
0
1
0
0
0
0
0
15
0
0
0
3
1
0
0
0
0
0
1
0
0
0
0
2
0
6
0
5
3
2
0
0
0
1
1
0
0
5
7
2
0
0
0
0
0
2
3
0
0
0
0
0
20
0
0
0
0
0
0
0
0
0
0
0
0
1
0
0
1
0
0
1
0
3
0
0
0
2
2
0
0
5
0
0
0
0
0
0
0
1
2
1
0
0
0
0
0
0
3
0
0
1
1
0
0
0
0
0
4
64
0
0
1
2
0
0
0
0
0
0
19
2
1
4
0
78
1
0
0
0
0
0
6
0
0
0
0
0
0
0
1
0
1
0
0
0
0
2
1
0
1
0
1
0
1
0
0
0
0
1
0
0
0
1
0
0
0
0
0
0
0
0
0
0
0
0

## Sheet: Figure5E
mPFC			LHb			PPN
Cnr1	GRB		Cnr1	GRB		Cnr1	GRB
2	0		1	10		21	41
0	0		1	0		13	7
52	3		2	1		0	0
2	10		0	0		9	38
41	1		0	1		102	0
0	0		1	0		6	111
0	12		0	0		31	243
0	0		0	0		32	91
11	0		0	9		69	97
82	6		3	0		3	2
14	7		0	1		41	56
0	0		0	0		8	66
18	19		1	4		42	162
0	0		0	0		0	1
0	2		2	2		35	298
0	0		0	0		0	0
0	0		1	4		1	0
0	0		0	61		1	2
0	2		0	13		12	2
0	0		0	0		32	7
1	0		0	29		0	0
1	29		0	1		7	2
42	0					0	0
118	1		1	0		0	0
0	0		0	0
4	0		1	0		1	0
0	0		0	0		14	60
0	0		1	2		1	0
3	10		0	0		8	0
0	0		8	36		5	0
0	0		0	0		20	111
68	0		0	0		0	0
19	2		0	0		0	0
0	0		0	0		24	182
0	20		3	2		21	0
0	0		1	1		18	150
0	0		1	11		5	39
0	0		0	0		25	46
0	6		0	1		15	6
60	0		0	0		25	95
0	3		0	0		0	0
14	6		0	0		7	34
0	0		0	4		10	2
0	0		0	0		0	0
12	11		0	0
16	0		0	0		53	28
18	0		0	1		16	9
72	0		0	0		6	24
0	0		0	0		29	7
0	0		0	0		8	22
18	0		0	0		1	1
89	0		0	0		100	93
0	0		0	0		16	8
5	7		1	0		13	0
6	0		0	0		5	2
0	0		0	0		4	2
73	0		0	5		12	3
			0	0		14	2
299	0		0	1		13	15
164	2		0	1		0	1
160	21					9	62
1	1		0	0		5	18
281	16		0	0		13	25
206	4		0	0		0	0
0	0		0	8		21	17
0	0		1	0		14	20
0	0		0	0		8	45
114	35		0	1		1	0
0	0		0	0		26	3
4	0		0	0		25	27
0	0		0	0		15	79
0	0		1	0		6	1
4	0		0	0		19	36
0	0		2	5
1	0		1	0		31	2
158	8		0	0		42	0
0	0		0	0		64	35
3	7		0	0		2	0
16	0		0	0		7	0
191	37					1	0
143	1		0	20		18	0
202	2		2	47		0	0
503	5		5	0		0	0
199	1		0	0		0	0
200	1		1	0		7	3
0	0		0	89
521	8		0	0		9	0
88	3		1	0		0	0
32	0		1	0		6	0
286	29		2	0		39	1
84	1		0	0		187	10
0	0		0	0		0	0
5	3		0	0		6	0
178	5		0	0		1	0
5	0		0	0		0	0
130	4		0	0		27	1
28	0		3	44		295	3
0	0		5	46		115	81
15	2		0	0		0	0
1	0		0	1		8	16
191	0		0	0		12	2
113	0		7	192		1	0
30	0		1	129		0	0
0	0		0	1		21	12
78	2		0	0		13	0
10	6		3	5		27	0
73	0		0	0		18	0
62	0		2	110
46	0		0	0		28	1
14	0		0	86		119	103
0	0		1	51		96	4
6	0		0	0		161	9
217	1		0	0		38	4
26	0		0	0		228	23
			0	0		1	0
68	0		1	44		14	1
153	2		0	0		1	0
86	1		0	0		57	18
0	0		0	0		207	44
18	2		0	2		25	0
0	0		0	0		0	0
314	7		0	15		220	99
0	0		0	1		0	0
145	4		0	2		2	0
197	13		0	18		22	1
0	0		0	0		4	2
123	15		0	0		1	0
94	2		0	0		3	5
83	3		0	0		18	1
0	0		0	53		41	142
374	14		0	1		25	13
0	0		0	4		12	12
0	0		0	0		5	0
0	0		0	0		1	0
0	0		0	0
242	29					38	5
0	0		1	0		102	99
162	3		0	22		31	2
418	9		1	0		0	0
0	0		0	6		20	4
0	0		1	1		102	4
0	0		2	0		0	0
0	0		3	0		0	0
0	0		0	0		13	37
0	0		0	0		36	0
1	0		15	0		86	112
0	0		0	0		21	4
5	2		1	0		17	1
0	0		1	0		15	19
1	0		0	1		9	75
1	0		2	1		5	1
94	5		0	1		1	6
0	0		0	0		42	177
0	0		0	23		11	10
0	0		0	0		0	0
0	0		0	1		0	0
0	0		14	196		0	0
0	0		2	0		37	2
128	0		0	86		4	0
0	0		0	0		88	31
0	0		0	0		1	0
0	0		0	0		33	0
0	0		0	0		0	0
106	3		0	103		15	1
0	0		0	0		23	0
99	1		0	0		42	0
0	0		1	1		2	0
13	0		0	0		0	0
40	0		0	0		0	0
0	0		0	1		2	74
1	0		0	0		1	1
0	0		0	0		0	0
0	0		0	0		0	1
179	0		0	65		7	3
1	0		0	0		0	0
21	0		0	3		1	6
330	24		0	0		3	71
0	0		0	0		6	0
0	0		0	0
0	0		5	190		29	45
164	1		0	0		40	46
0	0		0	130		0	0
0	0		0	0		32	73
0	0		0	7		65	12
0	0		0	0		0	0
0	0		0	12		34	0
0	0		0	0		18	3
606	6		0	0		11	16
126	20					20	8
0	0		0	0		0	0
108	1		0	0		156	44
0	0		2	0		159	26
0	0		1	55		18	57
0	0		1	5		5	0
0	0		0	0		10	1
15	0		0	0
1	0		1	0		18	43
75	0		0	0		10	1
10	0		3	0		107	230
0	0		2	0		37	209
126	0		0	0		16	7
119	0		2	23		0	0
0	0		4	0		2	1
134	0		0	8		0	0
48	0		3	13		2	1
2	0		0	0		4	1
			0	0		0	0
47	5		2	22		16	81
13	1		3	3		0	0
62	2		2	0		4	0
99	4		0	69		19	11
0	0		0	0		46	90
68	3		0	0		0	0
88	6		1	4		0	0
0	0		4	101		9	9
62	9		1	0		33	120
86	8		1	27		0	0
11	2		2	64		51	50
60	1		0	21		64	184
0	0		1	3		20	3
2	0		0	0		14	2
76	0		1	62		5	4
56	16		0	0		0	0
53	3					0	0
17	2		1	8		0	0
0	0		6	1		19	99
15	3		2	1		79	146
27	2		4	13		22	128
59	2		8	0		35	226
10	2		0	17		0	0
23	1		4	0		95	2
0	0		0	0		0	0
52	1		0	0		1	0
10	0		10	1		15	3
183	24		10	16		10	2
0	0		3	0		9	11
59	0		1	0		5	76
84	1		0	0		22	10
81	0		0	0		3	64
0	0		0	0
25	0		0	0		102	60
			1	1		4	1
56	0		2	0		31	77
122	0		0	0		108	23
52	0		0	0		32	35
0	0		5	0		48	2
26	0		9	10		0	0
0	0		0	0		33	1
68	1		1	1		53	22
0	0		0	0		0	0
59	0		2	38		16	3
204	5		5	0		21	11
0	0		0	0		128	43
35	2		0	0		0	0
9	0		0	0		12	2
98	0		15	1		24	97
72	0		0	2		37	127
6	1		2	0		0	0
66	3		0	0		15	45
0	0		0	0		4	1
50	1		0	0		25	42
106	23		0	0		6	4
101	0		0	1		0	8
0	0		0	0		0	0
93	2		12	21		0	0
0	0		0	0		0	0
0	0		0	0		1	138
0	0		12	7		26	113
0	0		0	0
24	0		1	0		19	0
1	0		6	0		240	3
119	1		0	0		28	0
93	1		1	0		6	0
27	0		13	0		80	45
0	0		1	0		94	0
75	10		0	0		302	149
9	1		0	0		106	49
13	0		0	0		6	0
1	1		0	0		60	52
0	0		0	0		0	0
25	1		8	1		0	0
39	0		6	0		159	100
0	0		0	0		10	0
68	0		0	0		6	0
0	0		0	0		0	0
72	0		0	0		20	14
0	0		3	41		33	19
45	0		1	0		1	0
63	0		0	0		0	0
0	0		0	0		133	100
57	0		2	33		32	34
67	0		0	0		43	7
0	0		3	19		0	0
0	0		0	0		16	0
0	0		0	1		13	0
195	0		3	27
63	0		4	0		140	5
56	0		0	0		20	42
3	0		0	0		22	14
0	0		0	0		0	0
			10	3		13	5
31	0		0	0		0	0
0	0		1	35		0	0
174	1		0	0		102	2
137	4		0	0		9	2
154	0		0	0		114	51
1	0		0	0		7	26
140	1		0	0		131	14
90	2		0	65		0	0
108	1		0	0		100	3
31	0		0	0		0	0
0	0		0	0		34	1
135	2		0	0		24	1
0	0		8	10		8	5
82	1		0	1		24	4
54	1		0	0
0	0		0	0		26	16
184	1		0	0		24	9
59	0		0	0		18	0
0	0		0	12		3	14
121	2		0	0		0	0
0	0		3	30		33	29
98	4		0	0		0	0
34	0		5	15		22	9
76	0		0	0		7	10
0	0		0	0		11	18
155	3		0	0		3	0
26	1		0	0		32	1
12	0		0	0		32	26
0	0		1	40		27	9
50	2		0	0		12	12
88	0		0	0		18	4
21	0		0	22		21	10
44	0					0	12
37	0		0	0		11	12
43	0		0	0		0	1
0	0		1	1		10	5
0	0		0	46		13	2
150	0		1	2		0	0
0	0		0	1		9	11
0	0		0	0
			6	0		17	68
111	0		4	20		32	41
43	0		5	27		1	0
130	0		0	0		41	219
21	0		0	0		32	64
0	0		0	0		91	270
9	1		0	0		0	0
0	0		5	138		59	299
48	1		0	0		3	4
1	0		4	70		0	0
23	6		0	0		0	0
0	0		0	0		0	0
11	2		0	2		35	3
0	0		0	78		148	319
16	0		4	2		37	99
0	0		0	0		27	34
127	27		1	0		116	30
40	5		0	0		1	0
2	0		5	12		70	48
173	2		0	0		0	0
59	2		5	101		147	204
74	2		0	0		34	2
177	44		0	1		14	2
0	0		0	0		228	203
64	5		10	163		50	1
0	0		1	36		12	28
49	0		2	58		48	0
0	0		0	0		21	1
0	0		4	133		0	0
68	0		0	0		0	0
38	3		0	0		145	214
0	0		0	0		12	34
0	0		0	0		0	0
65	0		0	0		0	0
0	0		0	0		8	2
146	0		9	50		21	8
162	1		0	0		32	37
107	4		0	0		43	72
0	0		2	59		1	26
0	0		5	27		0	2
0	0		1	41		65	23
197	55		0	0		23	2
100	2		0	0		5	1
0	0		0	49		13	0
80	6		4	18		0	0
13	0		0	0
51	0		1	79		87	33
0	0		0	20		0	0
0	0					55	10
13	0		0	0		1	0
28	0		0	0		68	4
0	0		10	1		0	0
0	0		4	15		23	10
0	0		6	48		6	2
15	0		0	0		2	10
75	2		1	0		0	0
0	0		0	0		29	4
0	0		6	2		0	0
75	1		2	1		3	3
0	0		4	21		17	8
0	0		0	0		16	0
94	0		1	1		107	25
61	3		6	5		105	1
0	0		0	0		0	0
44	0		1	1		0	0
0	0		1	7		0	0
40	0		2	5		32	52
0	0		0	0		19	36
0	0		6	1		1	1
0	0		2	39		44	2
34	0		6	0		175	5
1	0		0	0		117	83
0	0		4	233		0	0
			3	0		131	183
46	0		3	74		0	0
0	0		0	1		0	0
23	0		1	2		71	128
18	1		0	0		85	35
68	4		8	108		0	0
112	1		0	0		2	2
154	0		0	0		8	27
125	14		3	7		0	6
81	0		0	0
179	1		0	0		12	1
0	0		0	0		2	26
38	0		0	0		60	12
154	0		6	3		35	46
117	0		4	83		16	3
47	4		0	0		1	1
0	0		0	0		0	1
63	19		1	14		16	0
56	0		0	0		6	11
0	0		0	1		0	0
0	0		2	59		29	0
47	0		0	0		19	2
35	0		3	48		28	37
94	0		1	0		16	0
9	0		0	101		0	0
0	0		6	50		38	2
			0	0		1	0
66	1		0	0		10	0
17	1		3	89		49	4
64	0		0	0		25	0
0	0		0	0		12	0
41	0		0	24		11	0
33	0		0	0		15	8
115	1		2	3		19	11
274	24		0	0		0	0
0	0		1	2		14	0
0	0		0	103		49	1
15	0		0	0		3	0
47	1		0	1		0	0
85	0		0	1		2	1
0	0		1	113
0	0		0	0		3	6
1	0		1	39		8	30
51	7		0	0		0	0
151	2		0	0		0	0
7	0		0	0		12	21
0	0		0	0		48	54
68	0		0	9		12	6
0	0		0	28		47	115
0	0		0	5		147	44
8	0		0	27		0	1
0	0		0	0		92	32
71	0		0	0		41	117
63	0		0	0		0	0
55	0		0	0		4	35
0	0		0	131		0	0
1	0		0	0		38	3
4	0		0	62		13	1
28	0		0	0		37	4
0	0		0	1		38	2
28	1		0	0		19	7
0	0		0	0		1	0
0	0		0	0		13	0
0	0		0	0		3	54
184	23		0	32		0	0
19	0		0	0		32	2
136	4		0	0
0	0		0	5		40	0
0	0		0	119		1	0
7	0		0	0		12	13
91	1		0	0		7	1
0	0					13	10
0	0		8	6		4	2
9	0		1	0		3	5
27	0		1	0		16	8
21	0		3	12		3	0
1	0		0	31		0	0
0	0		0	0		37	1
46	0		1	2		2	0
8	0		1	5		0	0
0	0		7	130		6	6
68	0		0	0		6	0
43	0		0	0		0	0
0	0		0	0		25	0
			3	9		83	2
18	0		0	0		4	0
13	0		0	0		7	14
34	0		0	2		1	0
122	12		2	65
0	0		0	0		3	0
0	0		0	0		19	51
0	0		0	4		1	1
49	2		0	0		0	0
0	0		3	62		9	2
0	0		1	6		0	0
0	0		1	0		11	2
0	0		0	4		3	49
62	0		2	52		0	0
75	0		3	46		26	17
37	0		13	84		0	0
10	0		0	0		106	0
0	0		2	23		0	0
5	0		5	1		0	0
66	4		1	39		0	0
0	0		0	0		16	39
0	0		2	97		0	0
6	0		0	0		40	39
50	0		0	0		5	44
3	1		0	0		0	0
23	5		0	2		0	0
26	0		0	0		0	0
5	0		0	75		24	65
0	0		0	0		31	22
0	0		1	8		35	4
1	0		0	0		17	81
20	0		0	0		15	5
4	0		3	1		0	0
0	0		0	0		0	0
0	0		0	0		0	0
8	0		2	4		70	39
0	0		0	0		7	4
			0	3		1	0
106	11		2	56		0	0
151	10		0	0		0	0
10	1		0	0		40	26
51	0		1	39		9	0
0	0		3	0		12	48
2	3		0	5		27	9
85	5		2	30		11	22
11	2		0	0		15	10
2	0		0	1
0	0		2	0		11	0
176	7		0	0		15	0
0	0		0	0		14	0
0	0		0	0		30	22
0	0		0	0		18	1
0	0		0	20		0	0
0	0		0	0		162	2
0	0		0	0		35	1
0	0		0	0		0	0
0	0		0	0		17	0
0	0		1	0		47	0
8	2		0	0		20	0
1	2		0	0		1	0
3	1		0	0		0	0
0	0		0	0
79	6		0	0		68	1
10	0		0	0		0	0
24	9		0	55		21	0
1	1		0	0		0	0
9	3		0	0		0	0
0	0		0	0		13	57
101	15		0	0		50	97
10	2		0	0		0	0
55	1		0	0		0	2
105	21		0	0		8	13
2	0		0	0		30	18
41	1		0	0		1	3
0	0					8	14
6	0		0	35		33	1
91	1		0	9		1	0
0	0		1	26		29	13
0	0		0	0		17	68
0	0		2	27		74	34
0	0		0	6		0	0
1	0		0	4		5	1
32	0		2	0		0	0
			0	0		1	18
5	0		0	0		11	7
91	9		0	8		32	140
72	1		2	1		20	35
0	0		0	73		81	45
0	0		0	2		0	0
56	0		0	85		0	0
67	1		3	70		6	2
0	0		9	49		45	2
18	0		1	4		9	2
95	17		2	5		0	0
0	0		1	2		0	3
122	3		0	32		21	10
0	0		0	0		0	0
132	0		0	0		0	0
43	0		0	0		0	0
0	0		0	0		40	51
0	0		0	1		21	10
0	0		0	0		28	11
0	0		0	0		0	0
30	1		0	0		0	0
95	0		0	1		0	0
7	0		0	0		0	0
58	1		0	0		57	217
69	0		0	20		47	1
0	0		0	0		8	0
0	0		0	6		3	0
35	2		0	1		22	12
0	0		0	0		0	0
133	0		0	0		0	0
60	0		0	0		0	0
0	0		0	2		14	20
0	0		0	0		39	0
15	5		0	0		15	0
0	0					0	0
11	0		0	38		1	0
133	1		0	3		7	0
0	0		0	39		0	0
0	0		0	0		0	0
0	0		0	7		0	0
35	0		0	56
47	2		0	1		13	105
0	0		0	0		0	0
22	1		0	5		0	0
0	0		1	30		22	48
49	0		1	23		7	0
0	0		0	0		4	0
			0	0		6	50
108	0		0	18		1	0
28	2		0	0		0	0
0	0		0	0		14	1
25	1		1	52		20	0
37	0		0	0		4	41
23	24		0	0		11	37
83	0		0	0		0	0
0	0		0	20		19	29
78	0		2	37		25	28
106	0		0	0		1	1
0	0		0	1		1	1
40	4		0	0
32	0		0	0		2	3
41	6		0	0		20	10
24	3		1	0		5	4
32	12		0	0		39	31
8	1		0	2		7	75
85	0		0	0		0	0
0	0		0	0		0	0
0	0		0	6		0	0
			1	1		0	0
144	0		0	0		0	0
24	7		0	0		0	0
26	0		0	0		1	7
21	2		0	5		13	63
0	0		0	0		0	0
10	0		0	0		3	7
5	0					8	5
12	3		0	0		0	0
			1	25		6	91
50	0		2	11		0	0
30	0		1	51		26	45
32	0		1	3		0	0
0	0		1	15		17	62
71	0		0	1		10	8
0	0		0	1		7	55
115	0		2	42		0	0
			0	28		0	0
0	0		1	7		57	139
0	0		2	9		0	0
0	0		0	11		0	0
0	0		0	0		3	10
2	0		0	0		0	0
1	0		0	25		0	0
1	0		0	7		3	2
2	5		0	0		25	8
0	0		0	17		0	0
0	0		2	2		0	0
5	0		0	0		0	0
0	0		0	6		0	0
0	0		0	0		0	0
0	0		0	4		0	0
0	0		0	1		8	28
2	0		0	1		0	0
1	0		0	0		15	0
0	3					0	0
4	0		0	0		31	39
1	11		0	2		20	72
3	5		0	0		0	0
21	0		0	4		8	150
0	0		0	0		0	0
0	18		1	3		0	0
44	0		4	1		0	0
0	0		0	0		22	56
17	0		1	1		0	0
			0	0		14	0
9	1		0	0		22	7
23	8		0	3		0	0
12	3		1	13		8	5
			4	11		0	0
3	0		0	0		0	0
3	19		0	3		7	10
1	1		1	41		0	0
0	0		2	2		2	46
2	0		0	35		0	2
0	4		0	12		37	70
0	3		1	2		0	0
0	0		0	36		0	0
1	0		1	21		0	0
0	0		0	9		0	0
6	0		0	1		0	1
0	0		0	0		11	50
0	0		0	0		7	6
2	0		0	0		0	0
0	0		0	0		31	51
1	1		0	1		0	0
0	0		0	0		0	0
0	0		0	1		0	0
0	0		0	0		12	1
0	0		0	6		0	0
1	0		0	0		0	0
0	0		0	2		0	0
0	0		0	0		0	0
0	0		0	0		6	6
0	0		0	0		7	44
0	0		0	0		25	36
9	9					0	0
0	0					1	1
0	0					3	0
0	0					0	0
0	2					1	2
0	0					37	2
0	0					0	0
						0	0
1	1					0	0
1	0					2	67
0	15					0	0
0	5					0	0
5	2					0	0
0	5					0	0
0	0					0	0
0	5					0	0
0	0					0	0
0	7
0	0					13	12
0	9					5	0
0	0					18	0
0	5					0	0
0	0					23	12
6	0					29	122
0	0					25	39
0	5					0	0
0	0					18	2
14	0					29	65
26	28					8	4
0	0					11	3
0	0					11	5
63	0					0	0
0	0					0	0
1	45					32	48
9	0					0	0
0	0					28	42
0	0					10	18
0	0					0	0
0	2					0	0
6	0					9	0
0	0					12	0
0	0					12	12
0	0					1	0
0	0					17	19
11	0					10	29
0	0					27	63
8	0					0	0
						5	27
26	0					19	1
24	0					2	21
407	0					1	28
5	1					4	0
366	2					2	19
421	1					4	23
299	0
32	0					8	10
140	0					23	20
1	0					6	22
0	0					64	85
0	0					21	4
2	0					0	0
0	0					3	2
380	55					0	0
83	2					47	66
0	0					0	0
0	0					38	19
75	3					18	7
290	28					0	0
0	0					18	35
88	0					26	2
0	0					7	0
0	0					11	41
0	0					17	0
293	9					0	0
299	3					0	0
0	0					0	0
0	0					0	0
183	0
0	0					9	42
243	17					15	3
0	0					43	48
135	0					0	0
252	1					22	31
0	0					28	2
0	0					0	1
157	0					43	48
0	0					27	2
259	0					0	0
236	25					27	14
122	7					21	1
0	0					48	22
87	1					0	0
2	0					68	26
59	0					38	6
2	0					7	21
126	1					0	0
254	15					0	0
409	0					26	19
14	0					0	0
200	1					50	58
93	1					16	6
192	8					30	35
0	0					39	81
0	0					0	0
15	0					0	0
54	0					13	7
0	0					0	0
0	0					7	0
0	0					0	0
117	0					18	23
131	0					14	18
1	0					0	0
0	0					8	7
42	0					14	5
5	0					5	5
57	0					19	1
263	0					9	0
113	0					12	1
						6	1
313	0					15	10
26	0					2	13
84	1					3	6
0	0					0	0
0	0					21	34
87	2					7	0
66	0					17	20
229	2					22	0
0	0					0	0
0	0					4	22
180	0					10	15
0	0					0	0
0	0					0	0
7	2
1	0					13	0
201	0					6	10
0	0					3	16
220	20					1	0
0	0					0	0
0	0					9	0
123	3					40	24
217	49					25	1
245	11					4	17
3	0					20	7
0	0					1	0
72	4					13	17
215	2					59	0
0	0					1	3
0	0					0	0
0	0					40	1
263	0					9	0
70	0					6	1
121	0					0	0
0	0					0	0
210	22					0	0
14	0					23	6
0	0					5	24
60	14					30	1
0	0					10	9
0	0					0	0
45	1					45	54
190	34					42	20
84	0					0	0
131	15					10	0
142	0					0	0
0	0					0	0
28	0					30	0
1	0					0	0
0	0					19	18
0	0					19	1
261	19					0	0
154	0					8	0
26	0					0	0
0	0					11	1
72	0					0	0
219	0					0	0
13	0					26	6
61	0					3	0
251	0					0	0
138	0					15	2
15	0					0	0
0	0					0	0
						0	0
76	0
161	0					40	76
262	0					32	8
275	1					120	11
3	0					0	0
0	0					0	0
4	0					0	0
9	1					0	0
0	0					0	0
0	0					49	9
153	1					0	0
2	0					20	2
83	0					39	107
21	0					44	2
379	22					0	0
190	5					31	1
92	0					4	12
101	1					7	0
2	1					0	0
248	0					39	19
188	0					0	0
0	0					16	0
274	1					33	10
239	2					37	0
38	0					11	30
191	25					25	1
235	27					20	54
229	5					5	17
104	0					0	0
51	0					19	18
105	0					0	0
0	0					17	2
130	6					7	14
0	0					5	0
5	0					18	24
96	0					0	0
0	0					3	0
134	0					9	29
168	0					12	1
34	0					1	0
181	0					10	0
148	0					0	0
5	0					21	58
0	0					11	5
89	0					0	0
161	0					0	0
0	0					0	0
282	0					3	11
16	0					13	7
						2	0
210	0
47	0					0	0
32	0					47	12
81	1					1	35
0	0					6	13
102	0					16	0
167	1					0	0
0	0					0	0
125	0					0	0
0	0					0	0
122	0					0	0
0	0					1	1
103	0					0	0
238	0					4	5
158	7					0	0
0	0					13	0
10	0					0	0
131	0					0	0
0	0					51	95
249	2					30	0
0	0					43	16
0	0					30	6
1	0					0	0
213	0					0	0
63	0					10	33
164	32					0	0
214	14					0	0
169	12					0	0
82	1					12	10
49	1					5	9
41	0					13	38
119	0					12	26
218	6					0	0
174	0					4	39
96	0					0	0
267	0					12	0
0	0					7	1
251	0					1	1
17	0					0	0
0	0					8	0
0	0
0	0					3	1
8	0					16	21
16	0					11	38
0	0					4	3
111	1					0	0
14	0					19	8
0	0					16	0
299	30					30	2
0	0					9	1
1	0					20	0
30	1					7	0
181	0					14	26
0	0					0	0
0	0					25	0
0	0					29	8
63	2					0	0
0	0					0	0
0	0					33	55
0	0					9	0
134	0					39	33
141	0					4	0
0	0					25	18
96	0					5	0
156	0					0	0
20	0					1	0
0	0					0	0
						31	0
65	0					16	2
119	0					0	0
41	0					0	0
83	0					0	0
165	0					45	38
354	1					0	0
0	0					0	0
147	0					32	5
10	2					0	0
88	0					28	46
114	0					18	5
98	0					21	4
0	0					54	23
214	0					0	0
0	0					0	0
195	0					67	12
0	0					49	73
259	0					0	0
190	0					0	0
0	0					0	0
0	0					56	97
215	1					17	29
0	0					6	0
83	0					4	0
74	1					0	0
34	0					0	0
316	7					0	0
0	0					0	0
25	3					24	38
108	0					16	1
153	0					18	1
149	14					0	0
70	0					0	1
201	0					0	0
0	0					0	0
184	0					21	2
87	0					0	0
0	0					0	0
298	1					37	14
1	0					26	0
17	0					17	1
190	0					13	0
285	33					0	0
0	0					0	0
26	0					1	14
81	0					0	0
0	0
0	0					0	0
174	0					5	2
0	0					12	75
3	0					48	20
7	0					5	0
40	0					22	87
						5	18
123	2					0	1
48	0					5	0
224	0					4	0
147	0
239	0
64	0
30	0
45	0
189	0
80	0
119	0
310	7
215	2
143	2
126	2
64	15
3	0
284	0
1	0
0	0
202	0
1	0
0	0
142	2
0	0
254	17
132	0
96	7
133	17
0	0
33	1
100	36
0	0
1	0
357	1
198	0
179	0
138	0
18	0
193	2
0	0
37	0
209	0
2	0
20	0
0	0
0	0
4	0
41	0
173	0
0	0
0	0
4	0
148	0
195	0
0	0
30	0
82	0
108	0
155	2
77	2
61	22
58	3
0	0
15	0
13	4
229	1
0	0
21	0
1	0
0	0
109	2
108	10
66	0
149	20
94	0
212	3
38	0
0	0
0	0
0	0
0	0
0	0
1	0
103	1
54	0
20	0
133	1
167	3
0	0
83	0
25	2
101	9
152	15
115	1
0	0
0	0
194	0
0	0
0	0
0	0
0	0
15	2
60	1
33	4
0	0
79	1
0	0
0	0
82	1
76	0
31	0
36	0
0	0
210	1
213	1
39	0
120	0
21	0
0	0
0	0
0	0
54	1
180	0
48	1
99	0
0	0
44	0
30	0
0	0
0	0
167	0
16	0
153	0
42	0
0	0
7	0
17	4
21	1
35	2
0	0
0	0
22	3
15	0
53	7
0	0
0	0
0	0
10	2
36	11
0	0
0	0
5	1
11	6
14	11
33	5
0	0
0	4
0	0
3	0
4	15
35	20
0	0
34	35
0	0
3	1
0	3
71	12
0	13
0	11
0	0
0	0
0	0
0	4
3	4
19	24
0	1
2	14
1	2
22	9
0	0
0	0
17	10
0	0
0	0
25	11
0	0
0	0
0	3
2	3
18	6
5	2
1	0
1	4
0	0
0	2
11	14
0	0
3	1
0	0
0	0
4	0
0	0
0	0
0	0
3	3
45	5
26	4
2	0
2	3
0	0
0	0
0	0
0	4
53	5
6	4
0	0
0	0
0	1
1	5
0	4
0	0
0	0
0	0
0	0
83	34
4	9
0	5
15	6
0	0
122	35
0	10
0	0
0	2
0	0
0	9
1	18
0	0
0	0
0	0
0	0
0	0
0	0
0	0
3	11
40	28
0	2
0	2
65	19
1	2
0	4
0	4
0	24
0	0
0	0
0	0
0	0
4	1
0	0
176	25
87	17
0	0
0	4
0	4
0	4
12	21
0	0
0	0
0	15
0	0
0	14
0	3
1	6
3	0
0	0
15	13
2	1
0	4
13	20
0	0
5	18
36	9
0	0
0	2
0	0
0	0
0	2
0	0
1	1
0	6
8	5
0	0
0	3
2	7
52	23
0	1
0	0
38	10
0	0
3	9
0	3
0	0
35	7
0	0
0	0
15	11
7	8
126	5
0	2
0	0
30	15
1	3
0	0
131	8
0	1
0	0
0	0
0	0
0	1
0	0
104	10
4	1
22	6
0	0
0	1
0	0
0	1
0	0
0	0
0	0
0	2
1	5
