# Supplementary material for: Oxytocin functions as a spatiotemporal filter for excitatory synaptic inputs to VTA dopamine neurons
Source: eLife. 2018 Apr 20;7:e33892. doi: 10.7554/eLife.33892 (PMC5910020; doi:10.7554/eLife.33892)
Supplement: Figure 6—source data 1. [file elife-33892-fig6-data1.xlsx]

## Sheet: Figure6C
mPFC	LHb	PPN
82.6476	88.9107	84.144
75.994	100.212	81.8005
85.0676	90.416	83.8899
68.7578	89.1178	80.6545
65.7634	92.0384	80.2722
61.8948	102.248	81.5106
	100.925	85.5996
